# Supplementary material for: Composite regulation of ERK activity dynamics underlying tumour-specific traits in the intestine
Source: Nat Commun. 2018 Jun 5;9:2174. doi: 10.1038/s41467-018-04527-8 (PMC5988836; doi:10.1038/s41467-018-04527-8)
Supplement: Supplementary file 7 — Supplementary Data 1 [file 41467_2018_4527_MOESM7_ESM.xlsx]

## Sheet: Sheet1
Supplementary Data 1. A list of CHIR99021-dependent upregulated and downregulated genes
Upregulated genes
Probe ID	Fold Change	P-value	FDR P-value	Gene Symbol	Entrez ID
10573779	15.2	4.25e-05	0.0106	Nkd1	93960
10459866	12.66	8.03e-05	0.0135	Slc14a1	108052
10429564	11.58	3.07e-06	0.0058	Ly6a	110454
10474700	11.43	3.62e-06	0.0058	Thbs1	21825
10420596	10.5	2.96e-06	0.0058	Tnfrsf19	29820
10559179	8.29	4.23e-05	0.0106
10425161	7.39	7.97e-06	0.0061	Lgals1	16852
10456184	6.75	1.69e-05	0.0072	Apcdd1	494504
10558673	6.64	0.0002	0.0173	Cyp2e1	13106
10361023	6.45	7.49e-05	0.0131	Prox1	19130
10559177	6.37	9.05e-06	0.0061	B130016D09Rik	436015
10606868	5.8	3.03e-05	0.009	Bex1	19716
10469066	5.63	0.0003	0.0252	Ccdc3	74186
10576854	5.51	6.86e-05	0.0125	Ctxn1	330695
10502655	5.49	4.35e-05	0.0106	Cyr61	16007
10534395	5.4	0.0001	0.0156	Cldn4	12740
10593492	5.39	0.0002	0.0179	Zc3h12c	244871
10472757	5.33	1.83e-05	0.0074	Cybrd1	73649
10433782	5.24	9.59e-06	0.0061	Efcab1	66793
10466606	5.22	7.42e-05	0.013	Anxa1	16952
10587829	5.04	9.63e-05	0.0142	Plod2	26432
10429568	4.8	2.44e-05	0.0086	Ly6c1	17067
10477920	4.62	3.07e-05	0.009	Myl9	98932
10404783	4.52	0.0001	0.0171	Edn1	13614
10605256	4.49	2.73e-05	0.009	Flna	192176
10593497	4.42	4.75e-05	0.0108	Zc3h12c	244871
10372503	4.35	0.0002	0.0199	Lgr5	14160
10605181	4.18	3.89e-05	0.0104	Renbp	19703
10570434	4.18	8.03e-05	0.0135	Gm7676
10519886	4.17	0.0001	0.0163	Sema3c	20348
10476321	4.12	6.03e-05	0.0117	Prnd; Prn	26434; 111368
10414269	4.11	0.0001	0.0158	Gm16439
10409592	4.02	0.0006	0.0334	Lect2	16841
10607848	3.94	8.6e-05	0.0136	Egfl6	54156
10463005	3.91	2.36e-05	0.0085	Cyp2c55	72082
10433776	3.9	9.77e-05	0.0142	Snai2	20583
10517655	3.88	0.0002	0.0188	Pla2g5	18784
10352143	3.85	2.91e-05	0.009	Kif26b	269152
10381096	3.82	2.07e-05	0.0078	Igfbp4	16010
10467578	3.82	0.0003	0.0239	Pik3ap1	83490
10435641	3.81	0.0001	0.0158	Fstl1	14314
10509584	3.77	0.0003	0.022	Pla2g2a	18780
10571567	3.69	0.0003	0.023	Sorbs2	234214
10555059	3.68	9.45e-05	0.0142	Kctd14	233529
10506488	3.68	0.0002	0.0174	Plpp3	67916
10601854	3.67	0.0015	0.0536	Wbp5	22381
10445718	3.65	0.0008	0.039	Pgc	109820
10517646	3.64	5.4e-05	0.0112	Pla2g2f	26971
10429573	3.62	8.38e-05	0.0136	Ly6c2	100041546
10347277	3.62	0.0001	0.0168	Igfbp2	16008
10399691	3.58	4.28e-05	0.0106	Id2	15902
10472688	3.58	5.5e-05	0.0114	Sp5	64406
10568785	3.54	0.0005	0.0312	Bnip3	12176
10592176	3.54	0.0007	0.035	D730048I06Rik	68171
10537909	3.53	0.0014	0.053	Rny3	19874
10436372	3.5	4.61e-05	0.0108	Dcbld2	73379
10597531	3.48	0.0001	0.0146	Rbms3	207181
10363545	3.43	3.53e-05	0.0099	Neurog3	11925
10440647	3.4	8.7e-05	0.0136	Cldn8	54420
10467887	3.4	0.0003	0.023	Cpn1	93721
10419034	3.37	0.0021	0.0648	2610528A11Rik	70045
10521927	3.35	0.0004	0.027	Tbc1d19	67249
10352661	3.35	0.0014	0.0518	Ptpn14	19250
10365290	3.33	3.61e-05	0.01	Chst11	58250
10517401	3.33	5.7e-05	0.0115	Grhl3	230824
10418038	3.3	5.96e-05	0.0117	Zfp503	218820
10524698	3.29	0.0008	0.0378	Pla2g1b	18778
10358091	3.19	6.88e-05	0.0125	Nav1	215690
10493245	3.18	0.0001	0.0156	Mex3a	72640
10453057	3.18	0.0047	0.1015	Cyp1b1	13078
10529515	3.15	5.06e-05	0.011	Sorcs2	81840
10558769	3.14	5.01e-05	0.011	Ifitm1	68713
10361771	3.14	0.0003	0.0257	Plagl1; Hymai	22634; 338438
10489051	3.12	0.0003	0.0249	Gm14230	100504361
10373583	3.09	0.0007	0.0369	Gdf11	14561
10509777	3.08	6.3e-05	0.012	Iffo2	212632
10405211	3.06	0.0001	0.0167	Gadd45g	23882
10495967	3.06	0.0002	0.0186	Tifa	211550
10531415	3.06	0.0008	0.039	Cxcl10	15945
10494643	3.04	0.0002	0.0185	Hmgcs2	15360
10441003	3.02	0.0002	0.0175	Runx1	12394
Downregulated genes
Probe ID	Fold Change	P-value	FDR P-value	Gene Symbol	Entrez ID
10466110	0.332226	8.68e-05	0.0136	Ms4a10	69826
10542470	0.332226	0.0001	0.0156	Mgst1	56615
10362511	0.332226	0.0021	0.064
10497296	0.331126	0.0005	0.0305	Slc10a5	241877
10605571	0.328947	9.19e-05	0.014	Gk	14933
10386683	0.328947	9.7e-05	0.0142	Slc47a1	67473
10567564	0.328947	0.0005	0.0319	Cdr2	12585
10511803	0.328947	0.0014	0.0528	Tstd3	77032
10366746	0.324675	9.13e-05	0.014	Lrig3	320398
10596465	0.322581	0.0001	0.0167	Acy1	109652
10360848	0.322581	0.0002	0.0213	Marc2	67247
10362186	0.322581	0.0003	0.022	Moxd1	59012
10568355	0.322581	0.0003	0.0245	Pycard	66824
10516484	0.321543	0.0005	0.0305	Gjb3	14620
10464594	0.321543	0.0006	0.0329	BC021614	225884
10459772	0.321543	0.0016	0.057	Lipg	16891
10475532	0.320513	0.0002	0.0173	Sqrdl	59010
10501199	0.320513	0.0008	0.0378	Gstm7	68312
10442357	0.319489	0.0004	0.0294	Prss32	69814
10403303	0.318471	0.0001	0.0157	Akr1c13	27384
10467897	0.318471	0.0009	0.0407	Cyp2c44	226143
10578952	0.31746	9.28e-05	0.0141	BC030870	407795
10603425	0.31746	0.0008	0.039	Glod5	69824
10381387	0.316456	0.0115	0.1681	G6pc	14377
10359861	0.315457	0.0006	0.0344	Mgst3	66447
10558590	0.314465	0.0002	0.0173	Prap1	22264
10491825	0.314465	0.0044	0.0983	3110057O12Rik	269423
10605113	0.311526	6.54e-05	0.0121	L1cam	16728
10421526	0.307692	0.0002	0.0175	Rb1	19645
10529034	0.307692	0.0004	0.0265	Cgref1	68567
10484987	0.307692	0.0011	0.0454	Nr1h3	22259
10472538	0.306748	0.0004	0.0276	Dhrs9	241452
10554502	0.306748	0.0007	0.0361	Slc28a1	434203
10408557	0.306748	0.001	0.044	Serpinb1a	66222
10548817	0.30581	0.0002	0.0213	Plbd1	66857
10527494	0.30581	0.0005	0.0304	Cyp3a59	100041449
10458262	0.30581	0.0005	0.0312	Slc23a1	20522
10384378	0.30581	0.0032	0.0825	Ddc	13195
10556769	0.304878	0.0001	0.0153	Acsm3	20216
10430909	0.304878	0.0001	0.0158	Cyp2d26	76279
10540897	0.303951	4.38e-05	0.0106	Pparg	19016
10348354	0.303951	6.53e-05	0.0121	Ugt1a2; Ugt1a6a; Ugt1a6b; Ugt1a10; Ugt1a7c; Ugt1a5; Ugt1a9; Ugt1a1	22236; 94284; 394435; 394430; 394432; 394433; 394434; 394436
10466530	0.30303	0.0002	0.0207	Pcsk5	18552
10452566	0.30303	0.0011	0.0466	Themis3	74556
10517609	0.301205	0.0004	0.0293	Cda	72269
10444312	0.299401	0.0006	0.0339	Btnl2	547431
10552546	0.298507	8.6e-05	0.0136	Klk1; Klk1b7-ps	16612; 16604
10474809	0.298507	0.0002	0.0173	Phgr1	53906
10436967	0.295858	5.3e-05	0.0111	Cbr1	12408
10555297	0.294118	0.0006	0.033	Kcne3	57442
10406176	0.293255	5.13e-05	0.011	Slc9a3	105243
10406050	0.292398	8.28e-05	0.0136	Slc6a3	13162
10594519	0.292398	0.0002	0.0173	Slc51b	330962
10384102	0.292398	0.0006	0.0337	Npc1l1	237636
10485700	0.289017	0.0002	0.0216	Bbox1	170442
10607705	0.288184	0.0007	0.0356	S100g	12309
10514520	0.285714	5.61e-05	0.0114	Cyp2j9	74519
10574572	0.2849	0.0005	0.0308	Ces2g	72361
10491106	0.2849	0.0008	0.0381	Pld1	18805
10452815	0.282486	2.8e-05	0.009	Xdh	22436
10358399	0.282486	0.0001	0.0163	Rgs13	246709
10512774	0.282486	0.0002	0.0173	Coro2a	107684
10557262	0.28169	2.95e-05	0.009	Slc5a11	233836
10438575	0.28169	5.85e-05	0.0117	Ehhadh	74147
10389214	0.280899	6.14e-05	0.0118	Ccl9	20308
10352503	0.274725	3.07e-05	0.009	Bpnt1	23827
10405753	0.273973	0.0001	0.0157
10502613	0.273973	0.0011	0.0454	Clca4b	99709
10379866	0.273973	0.0082	0.1398	Car4	12351
10429926	0.273224	0.0001	0.0163	Dgat1	13350
10460085	0.27248	5.17e-05	0.011	Cndp2	66054
10514347	0.271739	2.78e-05	0.009	Cdkn2b	12579
10475544	0.271003	0.0001	0.015	Sema6d	214968
10463430	0.27027	0.0001	0.0156	Sema4g	26456
10598863	0.268817	0.0002	0.0173	Rgn	19733
10360053	0.268817	0.0002	0.0185	Pcp4l1	66425
10483679	0.268097	8.05e-05	0.0135	Gpr155	68526
10595480	0.26738	6.44e-05	0.0121	Me1	17436
10463343	0.265957	0.006	0.1168	Gm10768; Abcc2	100038628; 12780
10481092	0.263852	0.0001	0.0158	Agpat2	67512
10443869	0.260417	4.72e-05	0.0108	Cyp4f16	70101
10371332	0.25974	0.0009	0.0414	Aldh1l2	216188
10401987	0.258398	4.87e-05	0.0109	Kcnk10	72258
10469353	0.258398	0.0002	0.0204	Tmem236	625286
10363372	0.255754	0.0007	0.0356	Pla2g12b	69836
10358330	0.253165	0.0298	0.2808	Cfhr2; Gm41963	545366; 105246720
10565775	0.251889	0.0001	0.0146	Dgat2	67800
10600235	0.251256	0.0006	0.0341	Abcd1	11666
10389894	0.248756	5.85e-05	0.0117	Abcc3	76408
10503023	0.247525	0.0003	0.0257	Cth	107869
10567297	0.246914	0.0001	0.0163	Itpripl2	319622
10382492	0.242718	0.0002	0.0173	Otop3	69602
10588357	0.242131	4.39e-05	0.0106	Acad11	102632
10552193	0.240385	3.05e-05	0.009	Slc7a9	30962
10389222	0.240385	0.0002	0.0178	Ccl6	20305
10463023	0.239234	0.0005	0.0317	Cyp2c66	69888
10567335	0.23753	9.21e-05	0.014	Gde1	56209
10475890	0.23753	0.0003	0.0229	Mertk	17289
10574013	0.236967	4.18e-05	0.0106	Mt4	17752
10566366	0.236967	0.0001	0.0162	Trim30d	209387
10482920	0.236407	0.0002	0.0193	Cd302	66205
10414651	0.236407	0.0009	0.0421	Tmem253	619301
10523506	0.235849	0.0002	0.0192	Bmp3	110075
10595145	0.234742	3.17e-05	0.0092	Gm8074
10492300	0.234192	7.7e-05	0.0133	Aadac	67758
10358299	0.234192	0.0014	0.0514	Gm4788; Cfhr1; Cfhr3	214403; 50702; 624286
10426812	0.232558	0.0002	0.0179	Gpd1	14555
10580649	0.232019	1.52e-05	0.0072	Ces1e	13897
10397153	0.229885	4.07e-05	0.0106	Acot4	171282
10382532	0.229885	0.0001	0.0147	Slc16a5	217316
10420165	0.229885	0.0006	0.0329	Cideb	12684
10447264	0.229358	0.0001	0.0168	Slc3a1	20532
10594758	0.228311	1.17e-05	0.0065	Gcnt3	72077
10563377	0.22779	0.0002	0.0173	Sult2b1	54200
10501218	0.227273	0.0012	0.0492	Gstm3	14864
10491171	0.225734	0.0001	0.015	Slc2a2	20526
10388834	0.225225	0.0004	0.0272	Slc13a2	20500
10581650	0.224215	2.88e-05	0.009	Chst4	26887
10514510	0.223214	1.48e-05	0.0072	Cyp2j6	13110
10514865	0.221239	8.11e-05	0.0135	Acot11	329910
10371321	0.220751	4.97e-05	0.011	Slc41a2	338365
10462484	0.220264	0.0003	0.0251	A1cf	69865
10448743	0.21978	0.0013	0.0502	Fahd1	68636
10551197	0.21645	0.0005	0.0305	Cyp2b10	13088
10463016	0.215517	0.0002	0.0185	Cyp2c65	72303
10463164	0.213675	0.0003	0.0233	Frat1	14296
10587323	0.212766	5.89e-05	0.0117	Gsta1; Gm3776	14857; 100042295
10518187	0.211416	0.0002	0.0184	C87977	97187
10518674	0.21097	0.0002	0.0204	Rbp7	63954
10439068	0.209644	0.0001	0.0163	Slc51a	106407
10537545	0.2079	2.78e-05	0.009	Mgam2-ps
10558992	0.2079	0.0004	0.0273	Muc2	17831
10369567	0.206612	0.0002	0.0188	Hkdc1	216019
10444320	0.204082	8.33e-05	0.0136	Btnl1	100038862
10585010	0.203666	0.0001	0.0158	Apoa4	11808
10520612	0.20284	0.0007	0.0362	Khk	16548
10502375	0.201613	4.67e-05	0.0108	Mttp	17777
10587331	0.200803	4.28e-05	0.0106	Gm3776; Gsta1	100042295; 14857
10467149	0.200803	0.0002	0.0173	Ifit1bl2	112419
10466130	0.199601	9.71e-06	0.0061	Ms4a8a	64381
10419854	0.194175	0.0013	0.0501	Slc7a8	50934
10561128	0.194175	0.0014	0.0515	Cyp2s1	74134
10359561	0.193798	8.76e-06	0.0061	Fmo4	226564
10368695	0.193424	1.31e-05	0.0068	2010001E11Rik	72045
10460072	0.19305	8.49e-05	0.0136	Cndp1	338403
10593169	0.192678	0.0006	0.0341	Apoc3	11814
10408647	0.192308	1.26e-05	0.0068	Eci3	69123
10551836	0.191939	0.0002	0.0192	Cox7a1	12865
10574532	0.191205	3.26e-05	0.0092	Ces2d-ps; Ces2c	667754; 234671
10595148	0.191205	5.18e-05	0.011	Gsta2	14858
10423505	0.189394	2.5e-05	0.0087	Cmbl	69574
10464560	0.188679	1.05e-05	0.0063	Aldh3b1	67689
10403285	0.18622	3.7e-05	0.0101	Tubal3	238463
10467380	0.184843	1.92e-05	0.0075	Cyp2c67	545288
10587339	0.184502	7.04e-05	0.0125	Gm10639	100042314
10467390	0.183486	1.53e-05	0.0072	Cyp2c40	13099
10501235	0.182149	8.52e-05	0.0136	Gstm4	14865
10572271	0.181159	0.0008	0.0374	Tm6sf2	107770
10580635	0.179211	0.0004	0.0281	Ces1d	104158
10534945	0.176678	1.58e-05	0.0072	Cyp3a13	13113
10352501	0.175747	4.55e-05	0.0108	Mir215	387211
10537146	0.175439	0.0002	0.0173	Akr1b8	14187
10368700	0.174825	0.0001	0.0157	G630090E17Rik	100041085
10356367	0.17452	1.77e-05	0.0074	Alpi	76768
10445347	0.17331	8e-05	0.0135	Clic5	224796
10574498	0.172117	0.0006	0.0341	Ces2a	102022
10603066	0.170648	1.19e-05	0.0065	Ace2	70008
10441244	0.170068	2.93e-05	0.009	Fam3b	52793
10404071	0.168919	2.07e-05	0.0078	Trim38	214158
10487447	0.168919	0.0005	0.0305	Mall	228576
10351533	0.16835	8.69e-05	0.0136	Nr1i3	12355
10366994	0.16835	0.0002	0.0185	Myo1a	432516
10552451	0.168067	1.09e-05	0.0063	Ceacam18	72431
10420935	0.167785	4.97e-05	0.011	Ephx2	13850
10545877	0.166389	4.7e-05	0.0108	Nat8	68396
10537169	0.166389	0.0002	0.0175	Akr1b7	11997
10539393	0.165837	3.75e-05	0.0101	Slc4a5	232156
10389300	0.162338	0.0004	0.0297	Dhrs11	192970
10565786	0.162075	5.55e-05	0.0114	Mogat2	233549
10378816	0.161812	6.01e-05	0.0117	Slc6a4	15567
10364056	0.160256	3.2e-05	0.0092	Ggt1	14598
10425987	0.160256	6.57e-05	0.0121	Ppara	19013
10585194	0.16	4.1e-06	0.0058	Il18	16173
10449940	0.15674	4.1e-05	0.0106	Cyp4f14	64385
10534684	0.156495	5.11e-06	0.0058	Muc3	666339
10494972	0.15456	1.83e-05	0.0074	Bcl2l15	229672
10565819	0.152672	0.0003	0.0233	Slco2b1	101488
10548326	0.152207	0.0001	0.0147	Clec2e	232409
10389261	0.151976	0.001	0.044	Gm11437	628813
10568165	0.149925	4.43e-05	0.0106	Zg16	69036
10460746	0.147493	0.0003	0.0257	Naaladl1	381204
10443885	0.146413	4.86e-05	0.0109	Cyp4f40	631304
10422412	0.145985	7.58e-06	0.0061	Slc15a1	56643
10539179	0.144928	1.07e-05	0.0063	Reg3b	18489
10601484	0.144718	0.0001	0.0157	2010106E10Rik	67715
10531066	0.141844	2.69e-05	0.009	Ugt2a3	72094
10490755	0.141643	1.41e-05	0.007	Hnf4g	30942
10491952	0.141643	0.0001	0.0155	Mgst2	211666
10381962	0.141443	9.78e-05	0.0142	Ace3; Ace	217246; 11421
10514421	0.140449	5.85e-06	0.0058	Lrrc19	100061
10574524	0.139276	0.0003	0.0236	Ces2c	234671
10371054	0.138504	2.04e-05	0.0078	Creb3l3	208677
10589166	0.136986	1.67e-05	0.0072	Slc26a6	171429
10603746	0.13587	2.44e-05	0.0086	Maob	109731
10467153	0.135318	0.0001	0.0165	Slc16a12	240638
10406777	0.134953	0.0002	0.0191	Gcnt4	218476
10460696	0.13245	2.13e-05	0.0079	Slc25a45	107375
10574545	0.13245	2.25e-05	0.0082	Ces2e	234673
10585005	0.131752	3.59e-05	0.01	Apoa1	11806
10528207	0.131579	6.3e-06	0.0061	Cd36	12491
10595914	0.13089	9.54e-06	0.0061	Gm1123	382097
10502622	0.129702	0.0001	0.0147	Clca1	23844
10433445	0.129199	6.55e-06	0.0061	Abat	268860
10409713	0.127551	7.83e-06	0.0061	Slc28a3	114304
10390850	0.127226	7.5e-06	0.0061	Krt20	66809
10495820	0.123153	0.0001	0.0167	Fabp2	14079
10348896	0.122699	1.69e-05	0.0072	Gal3st2	381334
10403291	0.117925	0.0006	0.0339	Akr1c14	105387
10500555	0.117647	2.66e-05	0.009	Hsd3b3	15494
10466624	0.117647	0.0006	0.0344	Aldh1a7	26358
10345065	0.11534	4.64e-06	0.0058	Gsta3	14859
10598771	0.115075	1.29e-05	0.0068	Maoa	17161
10373334	0.114286	0.0027	0.0737	Hsd17b6	27400
10531087	0.113379	1.82e-05	0.0074	Sult1b1	56362
10348902	0.110619	1.6e-05	0.0072	Gm9994	100041596
10531100	0.110254	5.3e-05	0.0111	Sult1d1	53315
10454212	0.110132	5.77e-06	0.0058	Mep1b	17288
10593332	0.10917	1.9e-05	0.0075	Bco2	170752
10458704	0.108932	0.0002	0.0177	Spink1	20730
10467385	0.107991	6.16e-05	0.0118	Cyp2c68	433247
10534301	0.107759	4.85e-06	0.0058	Syna	214292
10498710	0.10627	1.63e-05	0.0072	Bche	12038
10584787	0.104932	5.65e-06	0.0058	Treh	58866
10545874	0.103413	6.94e-05	0.0125	Cml5; Gm11128; Cml3	69049; 100504710; 93674
10538965	0.0995025	0.0003	0.0244	Fabp1	14080
10549154	0.0983284	1.38e-05	0.007	Gm766	330440
10403312	0.097561	1.62e-06	0.0052	Akr1c19	432720
10496447	0.097561	9.23e-06	0.0061	Adh6a	69117
10496438	0.095511	5.29e-06	0.0058	Adh1	11522
10498659	0.0940734	0.0002	0.0177	Sis	69983
10580678	0.088968	9.73e-06	0.0061	Ces1g	12623
10542112	0.0881834	1.11e-05	0.0063	Clec2h	94071
10428814	0.082713	5.24e-06	0.0058	Anxa13	69787
10436978	0.0826446	1.52e-05	0.0072	Cbr3	109857
10581538	0.0824402	7.95e-05	0.0135	Nqo1	18104
10557165	0.0799361	2.49e-06	0.0058	Chp2	70261
10467372	0.0793021	2.89e-06	0.0058	Cyp2c38	13097
10477935	0.0773994	3.08e-05	0.009	Tldc2	383766
10462507	0.0761615	1.02e-05	0.0063	Papss2	23972
10588043	0.074129	0.0001	0.0146	Rbp2	19660
10410530	0.0719942	4.31e-06	0.0058	Slc6a19	74338
10576235	0.0707714	9.71e-05	0.0142	Dpep1	13479
10373330	0.0705716	9.39e-07	0.0039	Rdh7	54150
10395201	0.0694927	4.2e-05	0.0106	Slc26a3	13487
10538163	0.0688705	0.0001	0.0146	Aoc1	76507
10597960	0.0655308	7.15e-06	0.0061	Slc6a20a	102680
10592084	0.061237	5.74e-06	0.0058	St3gal4	20443
10492355	0.059453	2.73e-05	0.009	Mme	17380
10494565	0.0582411	8.48e-07	0.0039	Fmo5	14263
10502081	0.0534188	3.2e-06	0.0058	Enpep	13809
10606640	0.0518941	9.07e-06	0.0061	Nox1	237038
10531057	0.0480538	0.0002	0.018	Ugt2b5	22238
10370054	0.047619	3.84e-07	0.0024	Slc5a4b	64454
10400072	0.0419815	4.1e-06	0.0058	Scin	20259
10531051	0.0411862	3.36e-07	0.0024	Ugt2b36	231396
10461979	0.039968	9e-06	0.0061	Aldh1a1	11668
10608654	0.0354108	9.21e-06	0.0061
10543411	0.0337041	3.73e-06	0.0058	Slc13a1	55961
10396831	0.0335345	1.53e-06	0.0052	Arg2	11847
10580663	0.0288684	1.84e-06	0.0053	Ces1f	234564
10496466	0.0280348	1.42e-07	0.0024	Adh4	26876
10539186	0.0195198	3.4e-07	0.0024	Reg3a	19694
10558159	0.0191168	4.13e-05	0.0106	Dmbt1	12945
10539200	0.0105053	4.2e-07	0.0024	Reg1	19692

## Sheet: Sheet2
	Fw	Rv
Nkd1	AGGACGACTTCCCCCTAGAA	TGCAGCAAGCTGGTAATGTC
Thbs1	CTCAGGAACAAAGGCTGCTC	CAGGAGAGGCCACAGATAGC
Apcdd1	TCGCACCCTCGGTCCTTA	CGGTTGCTGCCATAGTAAAA
Cyp2e1	AAGCGCTTCGGGCCAG	TAGCCATGCAGGACCACGA
EphB2	TGACTGTCATCAGCCTCGAC	CTGGGGTGTCACAGTGAATG
EphB3	TGACACTCAGCTCCAACGAG	ATGACAGCACCAAGGGTAGG
EGFR	TCTTCAAGGATGTGAAGTGTG	TGTACGCTTTCGAACAATGT
ErbB2	GGGGGAGCTGGTCGATGCTG	CTTTGGTTACCCCCACTGCC
Egfl6	AGAAAGGAGAGAAAACCCTGAGGA	CAGATCCAAATCCTCTGCTTCATT
Flna	AACGAGGAGCACATACCTGATAGC	GGTTGACCTTTAACCCTGACTCCT
Troy	TCACCTAGACATGGTGACACTGGT	AGATTCAGGTTTTCCCTGTCTTCC
Lrig3	GCACTGAAGTCTCTGAAAATGCAA	CTCGGTTAGGTTGTTATGGTCCAG
DUSP4	GGAAATCCTCCCTTTCCTCTACCT	GGTAATGACCCTCAAAGTGATTGG
DUSP10	ATGACCATGACTGACGCTTACAAA	CCATGAGCTTTGGTGTAAGGATTC
β-Actin	CTAAGGCCAACCGTGAAAAG	ACCAGAGGCATACAGGGACA
GAPDH	CATCCACTGGTGCTGCCAAGGCTGT	ACAACCTGGTCCTCAGTGTAGCCCA
